# Supplementary material for: Plastid DNA sequences and oospore characters of some European taxa of Tolypella section Tolypella (Characeae) identify five clusters, including one new cryptic Tolypella taxon from Sardinia, but they do not coincide with current morphological descriptions
Source: Front Plant Sci. 2023 Mar 1;14:1096181. doi: 10.3389/fpls.2023.1096181 (PMC10014841; doi:10.3389/fpls.2023.1096181)
Supplement: Supplementary Table 1 — List of the 195 Tolypella samples used for oospores and genetic analyses in the present study. The columns “oospore ornamentation” and “Genetics” columns indicate the results of oospore ornamental analysis as well as the DNA sequencing results. Detailed information is given in Table S2 (oospore analyses) and S4 (genetic analyses). The last columns show the accession numbers, with n.n. in case the genetic marker was not recovered. (Tglo=T. glomerata, Tni=T. nidifica, Tsal=T. salina, Tn/s=T. nidifica/salina, Thi=T. hispanica, Tsp=T. sp.). A - Nowak and Schubert, 2019, B -Pérez et al., 2014, C - Mccourt et al., 1999, D - Pérez et al., 2016; storage: 1 - Herbarium University Rostock, 2 New York Botanical Garden Steere herbarium, 3 - Vascular Plant Herbarium, National History Museum Oslo, 4 - Herbarium Vienna, 5 - Friener Herbarium, Butler University, 6 - United States National Herbarium) (Excel Data Sheet). [file Table_1.xlsx]

## Sheet: Table S1
species	Sample No	Oospore ornamentation	Genetic analyses	Date	Sampling site	Country	Leg./det.*	storage	atpB	rbcL	psbC
Tolypella glomerata
T. glomerata A	12AD3a	n/a	Tglo	2012-05-31	Lake Schladitz	Germany	AD	private herbar	MW733034	MW702024	MW733126
T. glomerata A	12E1-4	n/a	Tglo	2012-02-15	Cerro Redondo	Chile	IB, HS	1ROST-CHAR-000480	MW733035	MW702025	MW733127
T. glomerata A	12E1-5	n/a	Tglo	2012-02-15	Cerro Redondo	Chile	IB, HS	1ROST-CHAR-000480	n.n.	MW702026	n.n.
T. glomerata A	BS03 (BS-Tol)	Tglo	Tglo	2015-03-01	Lake Borken	Germany	AH, EK	no herbar / multimedia storage	MW733040	MW702029	MW733131
T. glomerata C	F138	n/a	Tglo	1996	Lauret	France	n/a	no herbar	AY823686	U27531	KJ395850
T. glomerata	G2P1 (GG-Tol)	Tglo	-	2017-08-04	Großer Gollinsee, Brandenburg	Germany	AH, KV	no herbar / multimedia storage	n.n.	n.n.	n.n.
T. glomerata A	GR02-UW22	n/a	Tglo	2003-03-26	Attika, Anavissos	Greece	UR	1ROST-CHAR-002365	MW733049	MW702038	MW733141
T. glomerata	KGB-69064	n/a	Tglo	2017-02-20	Algarve, Distr. Faro, Parque Natural do Sudoeste Alentejano e Costa Vicentina, S Vila do Bispo	Portugal	KGB	4WHB69064	MW733052	MW719105	MW733144
T. glomerata	KGK2809	n/a	Tglo	2013	Ålands hav, Östhammar Co., Uppsala	Sweden	KGK, JDH, RMM	2NY 02137431	MW733005	MW719106	MW733077
T. glomerata	KGK5856	n/a	Tglo	2017	Etang de Vestric, Vestric et Candiac, Gard, Languedoc-Roussillon	France	HF	2NY 02666522	n.n.	MW719131	MW733104
T. glomerata	KGK5857	n/a	Tglo	2017	L’étang, Valliguières, Gard, Languedoc-Roussillon	France	HF	2NY 02666523	n.n.	MW719132	MW733105
T. glomerata A	NL-JB17/01	n/a	Tglo	2017-05-02	Best	Netherlands	JB	private herbar	n.n.	MW702047	n.n.
T. glomerata A	NL-JB17/03	n/a	Tglo	2017-05-03	s-Hertogenbosch	Netherlands	JB	private herbar	n.n.	MW702048	n.n.
T. glomerata A	NS50-Tg01	n/a	Tglo	2012-12-14	Cors Erddreiniog, Anglesey, Wales	Great Britain	NFS, JG	1ROST-CHAR-001731	MW733057	MW702049	MW733148
T. glomerata A	NS51-Tg02	n/a	Tglo	2014-02-21	Cors Bodeilio, Anglesey, Wales	Great Britain	NFS	1ROST-CHAR-001685	n.n.	MW702050	n.n.
T. glomerata A	NS52-Tg03	n/a	Tglo	1998-03-22	Pembrey Forest, Carmarthenshire, Wales	Great Britain	RVL, RDP	private herbar	n.n.	MW702051	n.n.
T. glomerata A	NS55-TG06	n/a	Tglo	2018-03-26	n/a	Great Britain	NFS	private herbar	n.n.	MW702053	n.n.
T. glomerata A	NS57-Tg08	n/a	Tglo	2017-05-25	Bramfield, Suffolk, England	Great Britain	NFS	private herbar	n.n.	MW702055	n.n.
T. glomerata	NS75-1	n/a	Tglo	2018	Minety Lake, Gloucestershire, England	Great Britain	NFS	private herbar	n.n.	MW719137	n.n.
T. glomerata	NS76-1	n/a	Tglo	2018-11-03	Royal Canal, Walshe's Bridge, Westmeath	Ireland	NFS	private herbar	MW733059	MW719138	MW733150
T. glomerata	NS77-1	n/a	Tglo	2018-10-31	Royal Canal, Kilmore Bridge, Kildare	Ireland	NFS	private herbar	n.n.	MW719139	n.n.
T. glomerata	NS-TG15	n/a	Tglo	1999	Crown Lake, Peterborough, England	Great Britain	NFS	private herbar	n.n.	MW719140	n.n.
T. glomerata	RB12_14-1	Tglo	Tglo	2012-03-17	Olbia, Sardinia	Italy	RB	1ROST-CHAR-002530	MW733061	MW719146	MW733152
T. glomerata	RB13_16-1 (RB31)	Tglo	Tglo	2013-04-16	Cabras, Sardinia	Italy	RB	1ROST-CHAR-002545	MW733063	MW719150	MW733154
T. glomerata	RB13_17-1	Tglo	-	2013-04-19	ex-lagoon Pittulongu, Sardinia	Italy	RB	1ROST-CHAR-002544	n.n.	n.n.	n.n.
T. glomerata	RB32	n/a	Tglo	2011-04-04	Olbia, Sardinia	Italy	RB	private herbar	n.n.	MW719181	n.n.
T. glomerata	S106	n/a	Tglo	2012-03-19	Negev Desert, South of Kibbutz Sde Boker	Israel	RR, SB	private herbar	n.n.	MW719200	MW733168
T. glomerata B	WP0045	n/a	Tglo	2009	Lake Skaneateles, New York	United States	WP, EJR	2NY 02026354	KJ395785	KJ395903	KJ395832
T. glomerata B	WP0100	n/a	Tglo	2010-05-01	Eddy Co., New Mexico	United States	JDH	2NY 01475191	KJ395786	KJ395904	KJ395833
T. glomerata B	WP0104	n/a	Tglo	2010-05-21	Denver, Colorado	United States	WP, HMM	2NY 01475142	KJ395787	KJ395905	KJ395787
T. glomerata B	WP0117	n/a	Tglo	2010-05-21	Gravel pit pond, Jefferson Co., Colorado	United States	WP, HMM	2NY 01475143	KJ395788	KJ395906	KJ395835
T. glomerata B	WP0160	n/a	Tglo	2010-07-19	Lake Huron, Michigan	United States	KGK, JDH, HMM, WP	2NY 01475170	KJ395789	KJ395907	KJ395836
T. glomerata B	WP0168	n/a	Tglo	2010	Lake Huron, Presque Isle Co., Michigan	United States	WP, HMM	2NY 01475172	KJ395801	KJ395919	KJ395848
T. glomerata B	WP0205	n/a	Tglo	2011-05-29	Rainbow Lake, Navajo Co., Arizona	United States	WP, JDH, KGK	2NY 01475186	KJ395790	KJ395908	KJ395837
T. glomerata B	WP0224	n/a	Tglo	2011-05-29	Concho Lake, Apache Co., Arizona	United States	WP, JDH, KGK	2NY 02026376	KJ395791	KJ395909	KJ395838
T. glomerata B	WP0238	n/a	Tglo	2011-07-18	Billy Clapp Lake, Grant Co., Washington	United States	WP, EJR	2NY 02026380	KJ395792	KJ395910	KJ395839
T. glomerata B	WP0249	n/a	Tglo	2011-08-18	Lake Superior, Ontario	Canada	WP, KGK	2NY 02026382	KJ395802	KJ395920	KJ395849
T. glomerata B	WP0263	n/a	Tglo	2011-08-09	Lake Superior, Ontario	Canada	WP, KGK	2NY 02026383	KJ395793	KJ395911	KJ395840
T. glomerata B	WP0273	n/a	Tglo	1993-08-24	Newfoundland (Mann, 1994)	Canada	HM	2NY 02026388	KJ395794	KJ395912	KJ395841
T. glomerata B	WP0285	n/a	Tglo	1882	Pima Co., Arizona	United States	CGP	2NY 01003655	KJ395784	KJ395901	KJ395831
Tolypella hispanica
T. hispanica	KGK5733	n/a	Thi	2017	Trafalgar square pond (Tour du Valat), Le Sambuc, Arles, Bouches-du-Rhône	France (FR)	HF	2NY 02666515	MW733012	MW719119	MW733091
T. hispanica	KGK5734	n/a	Thi	2017	Trafalgar square pond (Tour du Valat), Le Sambuc, Arles, Bouches-du-Rhône	France (FR)	HF	2NY 02666515	MW733013	MW719120	MW733092
T. hispanica	KGK5855 male	n/a	Thi	2017	Caban, Port-Saint-Louis-du-Rhône, Bouches-du-Rhône	France (FR)	HF	2NY 02666521	MW733018	MW719130	MW733103
T. hispanica	KGK5931 male	n/a	Thi	2017	Departmental Road 36b, Arles, Bouches-du-Rhône	France (FR)	HF	2NY 02666527	n.n.	MW719133	MW733106
T. hispanica	KGK5932 female	n/a	Thi	2017	Departmental Road 36b, Arles, Bouches-du-Rhône	France (FR)	HF	2NY 02666527	n.n.	MW719134	MW733107
T. hispanica	MB64	n/a	Thi	2001-05-08	Camargue 5	France (FR)	ISM	private herbar	MW733056	MW719135	MW733167
T. hispanica	RB10	n/a	Thi	2013-04-17	Giovanni di Sinis, Sardinia	Italy (IT)	RB	private herbar	MW733060	MW719141	MW733151
T. hispanica	RB11	n/a	Thi	2013-04-16	Cabras, Sardinia	Italy (IT)	RB	private herbar	n.n.	MW719142	n.n.
T. hispanica	RB51	n/a	Thi	2017	Stagno, about 7 km south of Riola Sardo, Sardinia	Italy (IT)	RB	1ROST-CHAR-002531	MW733073	MW719195	MW733164
T. hispanica	RB7	n/a	Thi	2014-04-03	Olbia, Sardinia	Italy (IT)	RB	private herbar	MW733074	MW719197	MW733165
T. hispanica	RB8	n/a	Thi	2014-04-03	Olbia, Sardinia	Italy (IT)	RB	private herbar	n.n.	MW719198	n.n.
T. hispanica	RB9	n/a	Thi	2010-04-16	Matzaccara, Sardinia	Italy (IT)	RB	private herbar	n.n.	MW719199	n.n.
T. hispanica D	WP0278 male	n/a	Thi	1886	Keratea, Attica	Greece	TH	5BUT 505270	KX431003	KX431024	KX430982
T. hispanica	WP0384	n/a	Thi	1904	Ouargla Wilaya near Bouameur	Algeria	LC	6US 00196623	MW733021	MW719225	MW733110
T. hispanica	WP0408 male	n/a	Thi	2011	Pittulongu, Olbia-Tempo, Sardinia	Italy (IT)	RB	2NY 02146650	MW733027	MW719231	MW733117
Tolypella nidifica
T. nidifica A	A5 (TN)	Tni	Tn/s	2013-06-02	Fastensee, Fehmarn	Germany (DE)	VK	no herbar/ multimedia storage	MW733037	MW702027	MW733128
T. nidifica	AU03-Tg01 (AU-KGB-S)	Tn/s	Tn/s	2018-04-23	swimming lake, Apetlon	Austria (AT)	HS, PN	no herbar/ multimedia storage	MW733038	MW719099	MW733129
T. nidifica	AU03-Tg03	n/a	Tn/s	2018-04-23	swimming lake, Apetlon	Austria (AT)	HS, PN	no herbar/ multimedia storage	n.n.	MW719100	n.n.
T. nidifica A	B1-1	n/a	Tn/s	2014	Breitling/Stove	Germany (DE)	TS	no herbar/ multimedia storage	MW733039	MW702028	MW733130
T. nidifica	CHAR-01149	n/a	Tn/s	2004-08-30	Fehmarnsund, Orther Bay	Germany (DE)	CB	1ROST-CHAR-001149	n.n.	MW719101	n.n.
T. nidifica	CHAR-01165	n/a	Tn/s	2005-07-12	Fehmarnsund, Orther Bay	Germany (DE)	MS	1ROST-CHAR-001165	MW733041	MW719102	MW733132
T. nidifica	CHAR-1006	n/a	Tn/s	2004-05-01	Aude	France (FR)	HS	1ROST-CHAR-001006	MW733042	MW719103	MW733133
T. nidifica A	D-FS06	n/a	Tn/s	2015-10-31	Fastensee, Fehmarn (germination experiment)	Germany (DE)	AH	no herbar/ multimedia storage	MW733043	MW702031	MW733134
T. nidifica	RB12	n/a	Tn/s	2014-04-02	Stintino, Sardinia	Italy (IT)	RB	private herbar	n.n.	MW719144	n.n.
T. nidifica	RB122	n/a	Tn/s	2011-04-03	Taunella, Sardinia	Italy (IT)	RB	private herbar	n.n.	MW719148	n.n.
T. nidifica	RB13	n/a	Tn/s	2009-04-18	Salina Tonara, Sardinia	Italy (IT)	RB	1ROST-CHAR-002553	n.n.	MW719149	n.n.
T. nidifica	RB14	n/a	Tn/s	2014-04-03	Olbia, Sardinia	Italy (IT)	RB	private herbar	n.n.	MW719151	n.n.
T. nidifica	RB17_18-1	Tn/s	Tn/s	2017-04-10	Su Pallosu, Sardinia	Italy (IT)	RB	1ROST-CHAR-002532	n.n.	MW719153	n.n.
T. nidifica	RB18	n/a	Tn/s	2009-04-19	Porto San Paolo, Sardinia	Italy (IT)	RB	1ROST-CHAR-002551	n.n.	MW719155	n.n.
T. nidifica	RB18_03-3	Tn/s	Tn/s	2018-04-05	San Giovanni di Sinis, Sardinia	Italy (IT)	RB	1ROST-CHAR-002538	MW733067	MW719157	MW733158
T. nidifica	RB18_04-1	Tni	Tn/s	2018-04-12	Olbia, Sardinia	Italy (IT)	RB	1ROST-CHAR-002527	n.n.	MW719158	n.n.
T. nidifica	RB18_05-1	Tsal	Tn/s	2018-04-13	ex-Lagune Pittulongu, Olbia, Sardinia	Italy (IT)	RB	1ROST-CHAR-002529	MW733068	MW719159	MW733159
T. nidifica	RB18_06-2	Tni	Tn/s	2018-04-07	Cabras, Sardinia	Italy (IT)	RB	1ROST-CHAR-002539	n.n.	MW719160	n.n.
T. nidifica	RB18_11-2	Tni	Tn/s	2018-04-05	San Giovanni di Sinis, Sardinia	Italy (IT)	RB	1ROST-CHAR-002542	n.n.	MW719165	n.n.
T. nidifica	RB18_12-1	Tni	Tn/s	2018-04-12	Olbia, Sardinia	Italy (IT)	RB	1ROST-CHAR-002541	n.n.	MW719166	n.n.
T. nidifica	RB18_13-2	Tni	Tn/s	2018-04-12	Olbia, Sardinia	Italy (IT)	RB	1ROST-CHAR-002543	n.n.	MW719167	n.n.
T. nidifica	RB20	n/a	Tn/s	2010-04-19	San Teodoro, Sardinia	Italy (IT)	RB	private herbar	MW733071	MW719169	MW733162
T. nidifica	RB21	n/a	Tn/s	2012-03-18	Olbia, Sardinia	Italy (IT)	RB	private herbar	n.n.	MW719172	n.n.
T. nidifica	RB22	n/a	Tn/s	2014-04-02	Isola Asinara, Sardinia	Italy (IT)	RB	private herbar	n.n.	MW719173	n.n.
T. nidifica	RB226-1	n/a	Tn/s	2013-04-14	Olbia, Sardinia	Italy (IT)	RB, KW	1ROST-CHAR-002554	n.n.	MW719174	n.n.
T. nidifica	RB226-2	n/a	Tn/s	2013-04-14	Olbia, Sardinia	Italy (IT)	RB, KW	1ROST-CHAR-002554	n.n.	MW719175	n.n.
T. nidifica	RB25	n/a	Tn/s	2013-04-18	3 km NW Cabras, Sardinia	Italy (IT)	RB	private herbar	n.n.	MW719176	n.n.
T. nidifica	RB26	n/a	Tn/s	2013-04-19	2 km S Taunella, Sardinia	Italy (IT)	RB	private herbar	n.n.	MW719177	n.n.
T. nidifica	RB27	n/a	Tn/s	2013-04-19	Budoni, Sardinia	Italy (IT)	RB	private herbar	n.n.	MW719178	n.n.
T. nidifica	RB37	n/a	Tn/s	2017-04-12	San Giusta/Oristano, Sardinia	Italy (IT)	RB	1ROST-CHAR-002552	n.n.	MW719182	n.n.
T. nidifica	RB38	n/a	Tn/s	2017-04-10	Pallosu, Sinis, Sardinia	Italy (IT)	RB	1ROST-CHAR-002557	n.n.	MW719183	n.n.
T. nidifica	T62	n/a	Tn/s	1993-06-23	Østfold, Hvaler, Skipstadkilen	Norway (N)	AL	3Natural History Museum Botanical Museum, Oslo	n.n.	MW719212	MW733179
T. nidifica	T63	n/a	Tn/s	1905-04-13	Østfold, Hvaler	Norway (N)	DJH	3Natural History Museum Botanical Museum, Oslo	n.n.	MW719213	n.n.
T. nidifica	T65	n/a	Tglo	1952-07-07	Hunnebunnen, Brandstorp, 1m dyp	Norway (N)	AL	3Natural History Museum Botanical Museum, Oslo	MW733076	n.n.	n.n.
T. nidifica	T66	n/a	Tn/s	1935-06-30	Lysthedkilen? Brackish	Norway (N)	AL	3Natural History Museum Botanical Museum, Oslo	n.n.	MW719214	n.n.
T. nidifica	T67	n/a	Tn/s	1994-07-26	Telemark, Skien, Vollsfjorden	Norway (N)	AL	3Natural History Museum Botanical Museum, Oslo	n.n.	MW719215	MW733180
T. nidifica	T97	n/a	Tn/s	1868	Lomma	Sweden (S)	DJH	3Natural History Museum Botanical Museum, Oslo	n.n.	MW719222	n.n.
T. nidifica	WP0391	n/a	Tn/s	2013	Ålands havÖsthammar, Uppsala	Sweden	KGK, JDH,RMM	2NY 02137430	MW733022	MW719226	MW733111
T. nidifica	WP0400	n/a	Tn/s	2013	Fastensee, Fehmarn	Germany	VK	2NY 02146645	MW733023	MW719227	MW733112
T. nidifica	WP0401	n/a	Tn/s	2013	Fastensee, Fehmarn	Germany	VK	2NY 02146645	MW733024	MW719228	MW733113
T. nidifica	WP0402	n/a	Tn/s	2013	Fastensee, Fehmarn	Germany	VK	2NY 02146645	MW733025	MW719229	MW733114
T. nidifica	WP0409	n/a	Tn/s	2011	Campeggio Sa Marina lagoon, Olbia-Tempo, Sardinia	Italy	RB	2NY 02137439	MW733028	n.n.	MW733118
T. nidifica	WP0410	n/a	Tn/s	2011	San Giovanni di Sinis, Oristano, Sardinia	Italy	RB	2NY 02137440	MW733029	MW719232	MW733119
T. nidifica	WP0411	n/a	Tn/s	2011	Olbia, Olbia-Tempo, Sardinia	Italy	RB	2NY 02137441	MW733030	MW719233	MW733120
Tolypella salina
T. salina A	FR01-EL01	n/a	Tn/s	2017-04-07	Île de Noirmoutier, Marais du Boucaud 5	France (FR)	EL	1ROST-CHAR-002245	MW733004	MW702032	MW733136
T. salina A	FR02-EL02 (FR_Sal)	Tsal	Tn/s	2017-04-07	Île de Noirmoutier, Marais Doridon	France (FR)	HS, EL	1ROST-CHAR-002246	MW733045	MW702033	MW733137
T. salina A	FR02-EL06	n/a	Tn/s	2017-04-20	Île de Noirmoutier, Marais Doridon "A1"	France (FR)	RM, HS	1ROST-CHAR-002265	MW733046	MW702034	MW733138
T. salina A	FR04-EL04 (FR_TS)	Tsal	Tn/s	2017-04-21	Île de Ré, BAT22	France (FR)	HS	no herbar	MW733047	MW702035	MW733139
T. salina A	GR02-UW21	n/a	Tn/s	2001-05-01	marina, Attika	Greece (GR)	UR	1ROST-CHAR-002364	n.n.	MW702037	n.n.
T. salina A	GR03-UW24	n/a	Tn/s	2001-05-07	Mesinia, Pilos	Greece (GR)	UR	1ROST-CHAR-002367	MW733050	MW702039	MW733142
T. salina A	GR04-UW25	n/a	Tn/s	1999-04-26	Korinthias	Greece (GR)	UR	1ROST-CHAR-002368	n.n.	MW702040	n.n.
T. salina A	GR04-UW26	n/a	Tn/s	2014-03-19	Peleponnes, Kandia-Beach	Greece (GR)	UR	1ROST-CHAR-002369	n.n.	MW702041	n.n.
T. salina A	GR04-UW27	n/a	Tn/s	2014-03-19	Peleponnes, Iria-Beach	Greece (GR)	UR	1ROST-CHAR-002370	n.n.	MW702042	n.n.
T. salina A	GR04-UW28	n/a	Tn/s	1998-05-12	Peleponnissos, Leheon	Greece (GR)	UR	1ROST-CHAR-002371	n.n.	MW702043	n.n.
T. salina A	GR08-UW29	n/a	Tn/s	1999-04-27	Attika	Greece (GR)	UR	no herbar	MW733051	MW702044	MW733143
T. salina A	KW2012-011	n/a	Tn/s	2012-03-17	Olbia, Sardinien	Italy (IT)	KW	private herbar	MW733055	MW702046	MW733147
T. salina	KGK4852	n/a	Tn/s	2016	Noirmoutier basin 21, Vendée, Pays de la Loire	France	EL, DD	2NY 02334898	MW733006	MW719107	MW733078
T. salina	KGK4853	n/a	Tn/s	2016	Noirmoutier basin 23, Vendée, Pays de la Loire	France	EL, DD	2NY 02334899	MW733007	MW719108	MW733079
T. salina	KGK4857	n/a	Tn/s	n/a	Le Rosty Mesquer, Loire-Atlantique,Pays de la Loire	France	JL	2NY 02666503	MW733009	n.n.	MW733081
T. salina	KGK4858	n/a	Tn/s	n/a	Marais Salants de Guérande, Loire-Atlantique,Pays de la Loire	France	JL	2NY 02666505	n.n.	MW719110	MW733082
T. salina	KGK4859	n/a	Tn/s	n/a	Saline Marie, Marais Salants de Guérande,Loire-Atlantique,Pays de la Loire	France	JL	2NY 02666506	MW733010	MW719111	MW733083
T. salina	KGK4865	n/a	Tn/s	2016	Île de Ré 1, Charente-Maritime, Nouvelle-Aquitaine	France	EL, JG, JCL	2NY 02666510	n.n.	MW719112	MW733084
T. salina	KGK4866	n/a	Tn/s	2016	Île de Ré 3, Charente-Maritime, Nouvelle-Aquitaine	France	EL, JG	2NY 02666511	n.n.	MW719113	MW733085
T. salina	KGK4868	n/a	Tn/s	2016	Île de Ré, Basin 5, Charente-Maritime, Nouvelle-Aquitaine	France	EL, JG	2NY 02666513	MW733011	MW719115	MW733087
T. salina	KGK4869	n/a	Tn/s	n/a	Saline Marie, Marais Salants de Guérande, Loire-Atlantique, Pays de la Loire	France	JL	2NY 02666505	n.n.	MW719116	MW733088
T. salina	KGK4870	n/a	Tn/s	n/a	Brosté, Marais Salants de Guérande, Loire-Atlantique, Pays de la Loire	France	JL	2NY 02666506	n.n.	MW719117	MW733089
T. salina	KGK5732	n/a	Tn/s	2016	Figuiérasse, Le Grau-du-Roi, Gard, Occitanie	France	HF	2NY 02666514	n.n.	MW719118	MW733090
T. salina	KGK5817	n/a	Tn/s	2017	RD 36b (Departmental Road 36b), Tour du Valat, Bouches-du-Rhône	France	HF	private herbar	n.n.	MW719121	MW733093
T. salina	KGK5818	n/a	Tn/s	2017	RD 36b (Departmental Road 36b), Tour du Valat, Bouches-du-Rhône	France	HF	private herbar	n.n.	MW719122	MW733094
T. salina	KGK5820	n/a	Tn/s	2017	RD 36b (Departmental Road 36b), Tour du Valat, Bouches-du-Rhône	France	HF	private herbar	n.n.	MW719123	MW733095
T. salina	KGK5821	n/a	Tn/s	2017	Tour du Valat, Trafalgar, Bouches-du-Rhône	France	HF	private herbar	n.n.	MW719124	MW733096
T. salina	KGK5822	n/a	Tn/s	2017	Tour du Valat, Trafalgar, Bouches-du-Rhône	France	HF	private herbar	n.n.	MW719125	MW733097
T. salina	KGK5823	n/a	Tn/s	2017	Trafalgar square pond (Tour du Valat), Le Sambuc, Arles, Bouches-du-Rhône	France	HF	2NY 02666516	MW733014	MW719126	MW733098
T. salina	KGK5824	n/a	Tn/s	2017	Noirmoutier, Marais Doridon, Vendée, Pays de la Loire	France	EL, DD	2NY 02666517	n.n.	MW719127	MW733099
T. salina	KGK5825	n/a	Tn/s	2017	Noirmoutier, Le Boucaud 5, Vendée, Pays de la Loire	France	EL, DD	2NY 02666518	MW733015	MW719128	MW733100
T. salina	KGK5853	n/a	Tn/s	2017	Caban, Port-Saint-Louis-du-Rhône, Bouches-du-Rhône	France	HF	2NY 02666519	MW733016	MW719129	MW733101
T. salina	KGK5854	n/a	Tn/s	2017	Petit Bagnas, Agde, Hérault, Occitanie	France	FA	2NY 02666520	MW733017	n.n.	MW733102
T. salina	RB18_01-3	Tsal	Tn/s	2018-04-02	Pittulongu, Sardinia	Italy (IT)	RB	1ROST-CHAR-002533	MW733066	MW719156	MW733157
T. salina	RB18_08-2	Tsal	Tn/s	2018-04-09	Cabras, Sinis, Sadinia	Italy (IT)	RB	1ROST-CHAR-002534	MW733070	MW719162	MW733161
T. salina	RB18_09-1	Tsal	Tn/s	2018-04-09	Cabras, Sinis, Sardinia	Italy (IT)	RB	1ROST-CHAR-002535	n.n.	MW719163	n.n.
T. salina	RB18_10-2	Tni	Tn/s	2018-04-03	Murta Maria, Olbia, Sardinia	Italy (IT)	RB	1ROST-CHAR-002536	n.n.	MW719164	n.n.
T. salina	RB28	n/a	Tn/s	2012-03-19	S Taunella, Budoni; Sardinia	Italy (IT)	RB	private herbar	n.n.	MW719179	n.n.
T. salina	RB46	n/a	Tn/s	2017-04-14	San Teodoro; Sardinia	Italy (IT)	RB	1ROST-CHAR-002559	MW733072	MW719189	MW733163
T. salina	RB47	n/a	Tn/s	2017-04-05	Murta Maria, Olbia, Sardinia	Italy (IT)	RB	1ROST-CHAR-002560	n.n.	MW719190	n.n.
T. salina	RB48	n/a	Tn/s	2017-04-05	Murta Maria, Olbia, Sardinia	Italy (IT)	RB	1ROST-CHAR-002560	n.n.	MW719191	n.n.
T. salina	RB49	n/a	Tn/s	2017-04-05	Murta Maria, Olbia, Sardinia	Italy (IT)	RB	1ROST-CHAR-002560	n.n.	MW719192	n.n.
T. salina	S85	n/a	Tn/s	2013-04-25	Caban, bn3 /salinity 35 g/l	France (FR)	PG	private herbar	MW733000	MW719204	MW733171
T. salina	S87	n/a	Tn/s	2013-05-01	Camargue, station 1	France (FR)	PG	private herbar	MW733001	MW719205	MW733172
T. salina	WP0406	n/a	Tn/s	2011	Campeggio Sa Marina lagoon, Olbia-Tempo, Sardinia	Italy	RB	2NY 02146648	MW733026	n.n.	MW733115
T. salina	WP0407	n/a	Tn/s	2013	Campeggio Sa Marina lagoon, Olbia-Tempo, Sardinia	Italy	RB	2NY 02146649	n.n.	MW719230	MW733116
T. salina	WP0412	n/a	Tn/s	2013	northeast of San Teodoro, Olbia-Tempo, Sardinia	Italy	RB	2NY 02137442	n.n.	MW719234	MW733121
T. salina	WP0413	n/a	Tn/s	2013	Cabras, Oristano, Sardinia	Italy	RB	2NY 02137443	MW733031	MW719235	MW733122
T. salina	WP0414	n/a	Tn/s	2013	Cabras, Oristano, Sardinia	Italy	RB	2NY 02137444	MW733032	MW719236	MW733123
T. salina	WP0416	n/a	Tn/s	2011	Murta Maria, Olbia-Tempo, Sardinia	Italy	RB	2NY 02137446	n.n.	MW719238	MW733125
Tolypella normaniana
T. normaniana	T69	n/a	Tglo	2005-09-10	Nordland, Rana, Dalselva utløp Ranafjorden	Norway (N)	AL	3Natural History Museum Botanical Museum, Oslo	MW733003	MW719217	MW733182
T. normaniana	T70	n/a	Tn/s	1995-07-18	Nordland, Vefsn, Holandsjøen	Norway (N)	AL	3Natural History Museum Botanical Museum, Oslo	n.n.	MW719218	n.n.
T. normaniana	T71	n/a	Tn/s	-	Sør-Rana, Hemnes ved Prestengen	Norway (N)	CFON	3Natural History Museum Botanical Museum, Oslo	n.n.	MW719219	MW733183
T. normaniana	T72	n/a	Tglo	1870	Nordland, Korgen, Rosåens utløp i Ranafjorden	Norway (N)	AB, HWA	3Natural History Museum Botanical Museum, Oslo	n.n.	MW719220	MW733184
T. normaniana	T122	n/a	Tglo	2014-07-30	Tømmerhaugvika, Hemnes, Nordland	Norway (N)	GG	3Natural History Museum Botanical Museum, Oslo	n.n.	MW719207	MW733174
T. normaniana	T124	n/a	Tglo	2014-07-26	Målselvdelta: Nyset, Målselv, Troms	Norway (N)	GG	3Natural History Museum Botanical Museum, Oslo	MW733002	MW719208	MW733175
T. normaniana	T125	n/a	Tglo	2014-07-22	Arstad, Beiarn kommune, Nordland	Norway (N)	GG	3Natural History Museum Botanical Museum, Oslo	n.n.	MW719209	MW733176
T. normaniana	T126	n/a	Tglo	2014-07-22	Arstad, Beiarn kommune, Nordland	Norway (N)	GG	3Natural History Museum Botanical Museum, Oslo	n.n.	MW719210	MW733177
T. normaniana	T127	n/a	Tglo	2014-07-18	Åneset, Vefsn, Nordland	Norway (N)	GG	3Natural History Museum Botanical Museum, Oslo	n.n.	MW719211	MW733178
Tolypella sp.
T. sp.	51b	n/a	Tsp	2016-04-01	NRW, Salzkotten, (51,664488; 8,608595)	Germany	UR	private herbar	MW733036	MW719098	MW733166
T. sp.	FR/F02-9 (FR-F02)	Tn/s	Tsp	2016-06-16	Kermadec parking (germination experiment, AH)	France (FR)	AH, PN, HS	no herbar / multimedia storage	MW733044	MW719104	MW733135
T sp. A	GR01-UW20	n/a	Tsp	1999-05-03	Nafplio, Nea Kios	Greece (GR)	UR	1ROST-CHAR-002364	MW733048	MW702036	MW733140
T. sp.	KGK4854	n/a	Tsp	2016	Pond - Paracou 1, Vendée, Pays de la Loire	France	EL, DD	2NY 02334900	MW733008	MW719109	MW733080
T. sp.	KGK4867	n/a	Tn/s	2016	Nouvelle-Aquitaine, Ile de Ré 5, Charente-Maritime	France	EL, JG	2NY 02666512	n.n.	MW719114	MW733086
T sp. A	KW2010-014	n/a	Tsp	2010-04-28	Castro Verde	Portugal (PT)	KW, UWA	private herbar	MW733053	MW702045	MW733145
T. sp.	KW2012-008	n/a	Tsp	2012-03-22	razza di junco, Portisco, Sardinia	Italy	KW	private herbar	MW733054	MW702056	MW733146
T. sp.	MB 89	n/a	Tn/s	2001	pool near St. Etienne de Gabriac	France	ISM	private herbar	n.n.	MW719136	n.n.
T. sp.	NS54-Tg05	n/a	Tsp	1999-04-17	Rogiet Moor, Gwent, Wales	Great Britain	NFS	private herbar	MW733058	MW702052	MW733149
T. sp.	NS56-Tg07	n/a	Tsp	2017-05-29	The Lowes, Norfolk, England	Great Britain	NFS, JH	private herbar	n.n.	MW702054	n.n.
T. sp.	RB1-1	n/a	Tn/s	2011-04-05	Cala Brandinchi, SanTeodoro, Sardinia	Italy	RB	1ROST-CHAR-002556	n.n.	MW719143	n.n.
T. sp.	RB1-2	n/a	Tn/s	2011-04-05	Cala Brandinchi, SanTeodoro, Sardinia	Italy	RB	1ROST-CHAR-002556	n.n.	MW719145	n.n.
T. sp.	RB2	n/a	Tn/s	2009-04-21	Olbia; Sardinia	Italy (IT)	RB	private herbar	n.n.	MW719168	n.n.
T. sp.	RB3	n/a	Tn/s	2012-03-17	Olbia; Sardinia	Italy (IT)	RB	private herbar	n.n.	MW719180	n.n.
T. sp.	RB5	n/a	Tglo	2011-04-07	Olbia, Sardinia	Italy	RB	private herbar	n.n.	MW719193	n.n.
T. sp.	RB6	n/a	Tn/s	2011-04-04	Olbia, Sardinia	Italy	RB	private herbar	n.n.	MW719196	n.n.
T. sp.	RB12_15-1	Tsal	Tsp	2012-03-18	lagoon south of Riu Berchidda, north of Orosei, Sardinia	Italy (IT)	RB	1ROST-CHAR-002526	MW733062	MW719147	MW733153
T. sp.	RB17_19-1	Tn/s	Tn/s	2017-04-12	Giusta, Sardinia	Italy (IT)	RB	1ROST-CHAR-002528	MW733065	MW719154	MW733156
T. sp.	RB18_02	Tsal	-	2018-04-02	Pittulongu, Sardinia	Italy (IT)	RB	1ROST-CHAR-002537	n.n.	n.n.	n.n.
T. sp.	RB18_07-1	n/a	Tsp	2018-04-03	Spiaggia razza di junco, Portisco, Sardinia	Italy	RB	1ROST-CHAR-002540	MW733069	MW719161	MW733160
T. sp.	RB40	n/a	Tn/s	2017-04-06	Cala Brandinchi, San Teodoro, Sardinia	Italy	RB	private herbar	n.n.	MW719184	n.n.
T. sp.	RB41	n/a	Tn/s	2017-04-06	Cala Brandinchi, San Teodoro, Sardinia	Italy	RB	private herbar	n.n.	MW719185	n.n.
T. sp.	RB42	n/a	Tn/s	2017-04-06	Cala Brandinchi, San Teodoro, Sardinia	Italy	RB	1ROST-CHAR-002558	n.n.	MW719186	n.n.
T. sp.	RB43	n/a	Tn/s	2017-04-06	Cala Brandinchi, San Teodoro, Sardinia	Italy	RB	1ROST-CHAR-002558	n.n.	MW719187	n.n.
T. sp.	RB45	n/a	Tn/s	2017-04-07	Taunella; Sardinia	Italy (IT)	RB	private herbar	n.n.	MW719188	n.n.
T. sp.	RB50	n/a	Tn/s	2017-04-07	Taunella; Sardinia	Italy (IT)	RB	private herbar	n.n.	MW719194	n.n.
T. sp.	RB158	n/a	Tsp	2011-04-06	razza di junco, Portisco Sardinia	Italy	RB	private herbar	MW733064	MW719152	MW733155
T. sp.	RB205-1	n/a	Tsp	2012-03-21	Spiaggia razza di junco, Portisco, Sardinia	Italy	RB	1ROST-CHAR-002555	n.n.	MW719170	n.n.
T. sp.	RB205-2	n/a	Tsp	2012-03-21	Spiaggia razza di junco, Portisco, Sardinia	Italy	RB	1ROST-CHAR-002555	n.n.	MW719171	n.n.
T. sp.	S80	n/a	Tsp	2013-05-01	Tour du Valat, mare cnrs1 (salinity ~2 g/l)	France (FR)	PG	private herbar	MW732998	MW719201	MW733169
T. sp.	S81	n/a	Tsp	2013-05-01	Tour du Valat, mare cnrs2 (salinity ~2 g/l)	France (FR)	PG	private herbar	MW733075	MW719202	n.n.
T. sp.	S82	n/a	Tn/s	2013	Tour du Valat, site RT (salinity 5 g/l)	France (FR)	PG	private herbar	MW732999	MW719203	MW733170
T. sp.	T68	n/a	Tsp	1969-08-10	Telemark, Solum, Vollsfjorden	Norway (N)	AL	3Herbarium Tøyen	n.n.	MW719216	MW733181
T. sp.	T89	n/a	Tsp	2000-07-30	Faroe Islands, Sandøy, Sandvatn	Denmark (DK)	AL	3Herbarium Tøyen	n.n.	MW719221	MW733185
T. sp.	T101	n/a	Tsp	1871	Röblingen bei Halle	Germany	AB	3Herbarium Tøyen	n.n.	MW719206	MW733173
T. sp.	WP0065	n/a	Tsp	1868	New Botanical Garden, Lund, Skane	Sweden	CFON	2NY 01003673	MW733019	MW719223	MW733108
T. sp.	WP0092	n/a	Tsp	1967	Sibberup, Zealand	Denmark	PNI	2NY 01474958	MW733020	MW719224	MW733109
T. sp.	WP0415	n/a	Tsp	2011	Pittulongu, Olbia-Tempo, Sardinia	Italy	RB	2NY 02137445	MW733033	MW719237	MW733124
*AB=A. Braun, ABL=A. Blytt, AD=A. Doege, AH=A. Holzhausen, AL=A. Langangen, CB=C. Blümel, CFON=C.F.O. Nordstedt, CGP=C.G. Pringle, DD=D. Desmots, DJH=D. J. Hasslow, EJR=E.J. Ramírez, EK=E. Korte, EL=E. Lambert, FA=F. Andrieu, GG=G. Gaarder, HF=H. Fontes, HM=H. Mann, HMM=H.M. Meyer, HS=H.Schubert, HWA=H.W. Arnold, IB=I. Blindow, ISM=I. Soulie-Märsche, JB=J. Bruinsma, JCL=J.C. Lemesle, JDH=J. D. Ha…
