# Supplementary material for: Plastid DNA sequences and oospore characters of some European taxa of Tolypella section Tolypella (Characeae) identify five clusters, including one new cryptic Tolypella taxon from Sardinia, but they do not coincide with current morphological descriptions
Source: Front Plant Sci. 2023 Mar 1;14:1096181. doi: 10.3389/fpls.2023.1096181 (PMC10014841; doi:10.3389/fpls.2023.1096181)
Supplement: Supplementary Table 2 — List of oospores used for SEM and REM analyses including oospore morphology and ornamentation and the irrespective genetic cluster. Kind of material: F - fresh plant material, H - herbarium specimen, S - sediment sample, G - germination experiment (Excel Data Sheet). [file Table_2.xlsx]

## Sheet: Table S2
specimen	sample no.	specimen no.	country	region kind of material	oospore no.	pre-treatment of oospores	determination by oospore morphology	colour	shape	striae	length (µm, Min-Max, SD)	width (µm, Min-Max, SD)	oospore ornamentation (no. of species)	genetic cluster (atpB & psbC & rbcL)
Tolypella glomerata
T. glomerata	UW22	-1	Greece	Attika F	3	3-9 min sonification	T. glomerata	fawn brown	terete	7	294 - 326.1 (10.8-11.3)	197.6 - 220.6 (7.9-8.3)	n/a	T. glomerata'
T. glomerata	RB12_14-1	-1	Italy	Olbia H	10	3 min sonification	T. glomerata	fawn brown	terete	7	309.4 - 487.4 (11.8-85.5)	221.1 - 248.5 (13.5-15.5)	n/a	T. glomerata'
T. glomerata	RB12_14-2	-2	Italy	Olbia H	3	6 min sonification	T. glomerata	fawn brown	terete	7	293.4 - 329.7 (17.4)	203.5 - 218.9 (7.3-7.9)	n/a	n/a
T. glomerata	RB13_16-1 /RB31	-1	Italy	Cabras H	15	6 min sonification	T. glomerata	fawn brown (93.33%), dark brown wine red (6.67%)	terete	7-8	276.7 - 325.1 (16.3-17.9)	217.4 - 274.0 (16.8-18.4)	reticulate (1)	T. glomerata'
T. glomerata	RB13_16-2 /RB31	-2	Italy	Cabras H	9	9 min sonification	T. glomerata	fawn brown	terete	7	252.4 - 326.5 (21.1-24.2)	220.4 - 244.2 (9.2-9.8)	n/a	n/a
T. glomerata	RB13_17-1 / RB29	-1	Italy	Cabras H	10	3 min sonification	T. glomerata	fawn brown	terete	6-8	305.9 - 362.1 (16.5-19.7)	216.5 - 242.4 (9.2-9.7)	n/a	n/a
T. glomerata	RB13_17-2 / RB29	-2	Italy	Cabras H	8	3 min sonification	T. glomerata	fawn brown	terete	6-7	288.3 - 339.8 (16.9-18.4)	225.4 - 255.4 (9.5-11.5)	n/a	n/a
T. glomerata	AU-Tol		Austria	Apetlon S	5		T. glomerata	fawn brown	terete	6-8	378.2 - 438.0 (27.6-29.7)	241.5 - 313.1 (29.7-29.8)	smooth with weak linear structures (3)	n/a
T. glomerata	BS-Tol06	-1	Germany	Borken G	5	3 min sonification	T. glomerata	fawn brown	terete	7-9	335.2 - 359.1 (7.6-8.2)	267.4 - 292.4 (8.1-8.5)	n/a	T. glomerata'
T. glomerata	BS-Tol08	-2	Germany	Borken G	13	-	T. glomerata	fawn brown	terete	8-9	391.6 - 423.1 (10.0-10.9)	277.5 - 306.9 (9.2-9.8)	partly reticulate (1)	n/a
T. glomerata	BS-Tol01	-3	Germany	Borken G	10	9 min sonification	T. glomerata	fawn brown	terete	7-9	458.1 - 487.4 (11.9-12.6)	318.8 - 351.2 (13.7-13.8)	partly reticulate (1)	n/a
T. glomerata	GG-Tol	-1	Germany	Brandenburg G	25	3 min sonification	T. glomerata	fawn brown (92.0%), chestnut brown (8%)	terete	7-8	338.7 - 432.8 (19.7-24.3)	254.1 - 326.6 (15.1-17.5)	recticulate (1)	n/a
Tolypella nidifica
T. nidifica	RB17_18	-1	Italy	Oristano H	10		T. nidifica	dark brown wine red	globose	5-6	317.4 - 377.9 (19.4-19.9)	253.7 - 291.7 (11.2-12.4)	smooth with very fine tubercles (1)	T. nidifica/salina'
T. nidifica	RB18_03-1	-1	Italy	Cabras H	6	3 min sonification	T. nidifica	clay brown	globose	6	346.4 - 369.8 (9.0-9.7)	263.1 - 277.1 (5.8-6.1)	n/a	T. nidifica/salina'
T. nidifica	RB18_03-2	-2	Italy	Cabras H	3	3 min sonification	T. nidifica	black brown (66.67%), nut brown (33.3%)	globose (66.67%), terete (33.33%)	5-6	320.5 - 348.2 (13.3-15.0)	213.6 - 277.8 (26.4-29.7)	smooth with weak linear structures (1)	n/a
T. nidifica	RB18_03-3	-3	Italy	Cabras H	7	3 min sonification	T. nidifica	black brown (71.4%), dark brown wine red (28.6%)	globose	6-7	333.9 - 391.8 (19.8-23.0)	255.8 - 282.6 (9.7-10.7)	smooth with fine pustules (1)	n/a
T. nidifica	RB18_04-1	-1	Italy	Pittulongu H	3	3 min sonification	T. nidifica	black brown	globose	6-7	343.7 - 386.7 (20.3-21.2)	290.7 - 320.0 (14.0-15.6)	smooth (1) / rough (1)	T. nidifica/salina'
T. nidifica	RB18_05-1	-1	Italy	Pittulongu H	25	3-6 min sonification	T. nidifica	black brown (96.0%), dark brown wine red (4.0%)	globose (72%), terete (24%), ellipsoid (4%)	4-6	308.0 - 373.3 (17.2-17.7)	233.3 - 308.0 (16.3-16.7)	smooth (1)	T. nidifica/salina'
T. nidifica	RB18_05-2	-2	Italy	Pittulongu H	12	6 min sonification	T. nidifica	black brown	globose	5-6	322.3 - 408.0 (26.4-28.4)	267.1 - 315.1 (15.8-16.2)	n/a	n/a
T. nidifica	RB18_06-1	-1	Italy	Cabras H	3	6 min sonification	T. nidifica	black brown	globose	5-6	310.7 - 366.7 (26.4-27.9)	282.7 - 304.0 (10.2-11.4)	n/a	T. nidifica/salina'
T. nidifica	RB18_06-2	-2	Italy	Cabras H	2	6 min sonification	T. nidifica	black brown	globose	6-7	414.6 - 451.9 (21.5)	284.0 - 366.9 (47.8)	n/a	n/a
T. nidifica	RB18_11-1	-1	Italy	Sinis H	14	6 min sonification	T. nidifica	black brown	globose (57.1%), terete (42.9%)	6-7	309.7 - 392.2 (20.7-21.3)	230.7 - 287.9 (16.2-16.9)	n/a	n/a
T. nidifica	RB18_11-2	-2	Italy	Sinis H	12	6 min sonification	T. nidifica	black brown	terete	6-7	346.1 - 421.0 (22.5-22.7)	257.2 - 288.1 (10.2-11.1)	n/a	T. nidifica/salina'
T. nidifica	RB18_12	-1	Italy	Pittulongu H	5	3 min sonification	T. nidifica	dark brown wine red	globose (60.0%), terete (40.0%)	6-7	319.8 - 349.8 (11.9-12.4)	271.4 - 291.5 (8.3-8.5)	rough (1)	T. nidifica/salina'
T. nidifica	RB18_13-1	-1	Italy	Olbia H	8	6 min sonification	T. nidifica	dark brown wine red	terete	6	290.1-350.0 (19.6-22.1)	224.2 - 259.3 (12.7-13.1)	smooth (1)	T. nidifica/salina'
T. nidifica	RB18_13-2	-2	Italy	Olbia H	9	6 min sonification	T. nidifica	dark brown wine red	globose (66.6%), terete (33.3%)	6	288.5 - 361.2 (26.1-28.0)	242.1 - 272.6 (10.9-11.5)	n/a	n/a
T. nidifica	TN01	-1	Germany	Fastensee F	33	-	T. nidifica	chestnut brown	globose (97.0%), terete (3.0%)	5-7	328.7 - 424.3 (25.1-25.9)	280.8 - 364.2(17.6-18.5)	smooth with weak linear structures (1)	T. nidifica/salina'
T. nidifica	TN02	-2	Germany	Fastensee F	6	-	T. nidifica	chestnut brown	globose	6	358.5 - 421.2 (22.1-26.2)	276.6 - 368.0 (33.0-37.4)	n/a	n/a
T. nidifica	TN03	-3	Germany	Fastensee F	60	0-3 min sonification	T. nidifica	chestnut brown	globose (88.3%), terete (11.7%)	5-8	277.3 - 447.3 (29.4-31.0)	249.0 - 365.7 (26.4-27.8)	smooth with weak linear structures (1)	n/a
T. nidifica	Tol-Lem		Germany	Lehmkenhafen S	9	-	T. nidifica	chestnut brown (77.8%), dark brown (22.2%)	globose (77.8%), terete (22.2%)	7-8	216.3 - 457.5 (67.5 - 79.5)	198.8 - 404.7 (60.3-72.1)	smooth (7)	n/a
Tolypella salina
T. salina	RB18_01-1	-1	Italy	Pittulongu H	11	3-6 min sonification	T. salina	dark brown wine red (72.7%), chestnut brown (27.3%)	terete	6	310.0 - 332.8 (6.3-6.6)	241.8 - 275.9 (9.4-11.1)	n/a	n/a
T. salina	RB18_01-2	-2	Italy	Pittulongu H	12	3-6 min sonification	T. salina	dark brown wine red (66.67%), chestnut brown (33.33%)	terete	5-7	279.1 - 328.5 (14.4-15.7)	232.5 - 263.0 (9.5-10.5)	n/a	n/a
T. salina	RB18_01-3	-3	Italy	Pittulongu H	4	3-6 min sonification	T. salina	dark brown wine red (50%), chestnut brown (50%)	globose (75%), terete (25%)	5-6	295.4 - 346.0 (21.9-23.3)	236.2 - 247.3 (5.4-5.5)	smooth (3)	T. nidifica/salina'
T. salina	RB18_01-4	-4	Italy	Pittulongu H	9	3-9 min sonification	T. salina	dark brown wine red (33.33%), chestnut brown (66.67%)	globose (33.33%), terete (66.67%)	5-6	278.0 - 316.5 (12.5 - 14.0)	245.4 - 269.4 (8.5-9.4)	n/a	n/a
T. salina	RB18_01-5	-5	Italy	Pittulongu H	12	3 min sonification	T. salina	dark brown wine red (91.7%), chestnut brown (8.3%)	terete	5-6	264.9 - 337.1 (19.0-21.9)	229.8 - 258.4 (10.0-10.4)	n/a	n/a
T. salina	RB18_08-1	-1	Italy	Cabras H	3	6 min sonification	T. salina	dark brown wine red (66.6%), chestnut brown (33.3%)	globose	6-7	285.1 - 307.1 (10.4-10.7)	232.5 - 269.4 (17.4-18.1)	n/a	n/a
T. salina	RB18_08-2	-2	Italy	Cabras H	1	3 min sonification	T. salina	clay brown	terete	5	313.3	240.1	n/a	T. nidifica/salina
T. salina	RB18_08-3	-3	Italy	Cabras H	4	6 min sonification	T. salina	dark brown wine red	globose	6-8	216.3 - 413.0 (77.4-79.9)	198.8 - 391.4 (75.2-81.4)	smooth, few pustules (1)	n/a
T. salina	RB18_09	-1	Italy	Cabras H	6	6 min sonification	T. salina	dark brown wine red	globose (66.67%), terete (33.33%)	6-7	251.9 - 283.2 (11.9-12.3)	216.6 - 260.7 (16.4-17.4)	n/a	T. nidifica/salina
T. salina	RB18_10-1	-1	Italy	Murta Maria H	3	3 min sonification	T. salina	dark brown wine red	globose (66.67%), terete (33.33%)	6	233.4 - 265.1 (15.2-16.9)	174.4 - 217.7 (20.4-21.7)	smooth with pustules (1)	n/a
T. salina	RB18_10-2	-2	Italy	Murta Maria H	13	6-9 min sonification	T. salina	dark brown wine red	globose	5-6	194.3 - 251.9 (20.4-20.9)	162.4 - 204.8 (14.0-14.6)	smooth with pustules (1)	T. nidifica/salina
T. salina	FR_TS	-1	France	Île de Ré, BAT 22 F	10	3-9 min sonification	T. salina	black brown	globose (90%), ellipsoid (10%)	5-6	196.7 - 306.4 (33.3-38.3)	149.9 - 251.6 (31.6-34.6)	smooth (1)	T. nidifica/salina
T. salina	FR_Sal01	-1	France	Île de Noirmoutier, Doridon F	31	6 min sonification	T. salina	chestnut brown	globose (3.2%), terete (96.8%)	5-6	298.9 - 353.4 (15.2-15.4)	258.4 - 310.5 (11.5-12.5)	smooth (1)	T. nidifica/salina
T. salina	FR_Sal02	-2	France	Doridon G	6	3-9min sonification	T. salina	dark brown wine red	terete	5-6	317.8 - 339.6 (8.3-8.9)	262.8 - 298.7 (12.7-13.9)	n/a	n/a
T. salina	FR_Sal05	-5	France	Doridon G	8	3-12min sonification	T. salina	dark brown wine red	terete	5-6	361.9 - 426.1 (21.0-23.3)	267.9 - 307.1 (15.4-15.7)	smooth with pustules (1)	n/a
T. salina	FR_Sal07	-7	France	Doridon G	5	9min sonification	T. salina	dark brown wine red	terete	6	287.7 - 312.8 (10.1-10.5)	213.7 - 231.6 (8.3-8.7)	n/a	n/a
T. salina	FR_Sal08	-8	France	Doridon G	2	-	T. salina	dark brown wine red (50%), black brown (50%)	terete	5-6	223.1 - 229.8 (3.8)	161.6 - 173.0 (6.6)	n/a	n/a
T. salina	FR_Sal11	-11	France	Doridon G	61	6-15min sonification	T. salina	dark brown wine red (93.4%), chestnut brown (6.6%)	globose (44.3%), terete (54.1%), ellipsoid (1.6%)	5-7	320.5 - 414.6 (21.8-22.3)	234.3 - 302.2 (10.4-11.4)	smooth (1)	n/a
T. salina	FR_Sal13	-13	France	Doridon G	60	6-9 min sonification	T. salina	dark brown wine red (93.33%), chestnut brown (6.67%)	terete (28.33%), ellipsoid (71.67%)	6-8	352.1 - 414.9 (13.5-46.8)	220.0 - 291.8 (16.8-16.9)	n/a	n/a
Tolypella sp.
T. sp.	FR-F02	-1	France	Kermadec G	68	3min sonification	T. salina	dark brown wine red	globose (36.8%), terete (51.5%), ellipsoid (7.4%), peanut shaped (4.4%)	5-8	266.7 - 472.0 (40.8-41.3)	195.6 - 346.7 (26.3-26.9)	smooth with irregular pustules (3)	Tolypella sp.
T. sp	RB12_15-1	-1	Italy	Orosei H	4	9 min sonification	T. nidifica/salina	fawn brown	terete	7	312.3 - 357.8 (18.6-19.9)	239.4 - 247.7 (3.5-3.9)	n/a	Tolypella sp.'
T. sp	RB12_15-2	-2	Italy	Orosei H	2	6 min sonification	T. nidifica/salina	dark brown wine red	globose	6	353.3 - 359.1 (3.4)	242.1 - 278.5 (21.0)	smooth (1)	n/a
T. sp.	RB17_19-1	-1	Italy	S. Giusta H	6	3 min sonification	T. nidifica/salina	dark brown wine red	globose	6-7	290.9 - 337.9 (17.0-17.8)	267.1 - 293.3 (9.2 - 10.5)	smooth (1)	T. nidifica/salina'
T. sp.	RB17_19-2	-2	Italy	S. Giusta H	2	3 min sonification	T. nidifica/salina	dark brown wine red	globose	7-8	368.9-369.5 (0.4)	298.9 - 304.7 (3.3)	smooth, finely tuberculate along the edge of the fossa (1)	n/a
T. sp.	RB18_02-1	-1	Italy	Pittulongu H	3	3 min sonification	T. salina	chestnut brown	globose	6	352.5 - 385.8 (16.3-18.6)	260.0 - 274.2 (6.7-7.2)	n/a	n/a
T. sp.	RB18_02-2	-2	Italy	Pittulongu H	2	3 min sonification	T. salina	chestnut brown	terete	6	295.9 - 358.3 (36.0)	238.9 - 262.0 (13.3)	n/a	n/a
T. sp.	RB18_02-3	-3	Italy	Pittulongu H	2	3 min sonification	T. salina	chestnut brown	terete	6	325.7 - 336.6 (6.3)	256.3 - 258.3 (1.1)	n/a	n/a
T. sp.	RB18_07-1	-1	Italy	Portisco H	4	3 min sonification	T.glomerata	fawn brown	terete	8	315.3 - 368.2 (22.6-26.4)	220.0 - 256.5 (18.0-18.5)	n/a	Tolypella sp.'
T. sp.	RB18_07-2	-2	Italy	Portisco H	4	3 min sonification	T.glomerata	fawn brown	terete	7-8	325.5 - 349.0 (9.9-11.2)	243.1 - 164.3 (8.7-9.9)	n/a	n/a
