# Supplementary material for: Plastid DNA sequences and oospore characters of some European taxa of Tolypella section Tolypella (Characeae) identify five clusters, including one new cryptic Tolypella taxon from Sardinia, but they do not coincide with current morphological descriptions
Source: Front Plant Sci. 2023 Mar 1;14:1096181. doi: 10.3389/fpls.2023.1096181 (PMC10014841; doi:10.3389/fpls.2023.1096181)
Supplement: Supplementary Table 3 — Oligonucleotide primers used in this study. “Method” refers to the method used for DNA-sequencing described in genetic analysis subsection in Materials and Methods (Excel Data Sheet). [file Table_3.xlsx]

## Sheet: Table S3
Primer	Direction	Sequence	Methode	Reference
atbB1404R	Reverse	CTAAATAAAATGCTTGTTCAGG	C	this study
atpB_835R	Reverse	GCAGAAACTTTCTGATCCAGC	A, B	Pérez et al. 2014
atpB175F	Forward	TGTTACTTGTGAAGTTCAACA	C	this study
atpB-601F	Internal forward	GGTGTTGGTGAAAGAACTCG	A, B	Perez et al. 2014
atpB667F	Internal forward	AGGTAGAATGCCTTCAGCA	C	this study
atpB685R	Internal reverse	TGCTGAAGGCATTCTACCT	C	this study
atpB-F1	Forward	TGTTACTTGTGAAGTTCAACA	A, B	Nozaki et al. 1999
atpB-F2	Reverse	CTCCCGATAATATCATTTGAAATCCT	A	this study
atpBn1142R	Internal reverse	ATTTTCCAGGCGATCCAGTA	C	this study
atpBn50F	Internal forward	GGTCTTATGAGGGGAATGG	C	this study
Nrbcl1246R	Internal reverse	GCTTCCAAWGCTACTCGGT	C	this study
nrbcl20R	Internal forward	TGGATTAARGCAGGGGTA	C	this study
psbC-1285R	Reverse	AAGTCGATAGCCAACTACGAGGAGA	A, B, C	Perez et al. 2014
psbC-33F	Forward	CCACGTGGAAACGCTCTTTAATGGAA	A, B, C	Perez et al. 2014
psbC-547F	Internal forward	TGGAGGTCTTTATGATACTTGGG	A, B, C	Perez et al. 2014
psbC-818R	Internal reverse	GATAAATAAGCTTCGCCAGACCATAC	A, B, C	Perez et al. 2014
psbCnest3R	Reverse	AGAACCAAGTGGTGCATGAG	C	this study
psbCnestF	Forward	TGGAACTTTARCAWTVGGTGG	C	this study
rbcL_1386R	Reverse	TTCCAAACTTCACAAGCAGCAGC	A	this study
rbcL_556F_TA	Internal forward	GGTAGAGCTGTATATGAGTGTC	A, B	Pérez et al. 2014
rbcL_972R_TO	Internal reverse	ATCACCACCAGAAAGACGGAG	A, B	Pérez et al. 2014
rbcL_RH1	Forward	ATGTCACCACAAACAGAAACTAAAGC	A, B	Manhart, 1994
rbcl655F	Internal forward	ATCTCAAGCAGAAACYGGAG	C	this study
rbcl674R	Internal reverse	CTCCRGTTTCTGCTTGAGAT	C	this study
Trbcl11F	Forward	CGAAACTAAAGCAGGTACTGG	C	this study
Trbcl1357R	Reverse	TCAGGACTCCAYTTWGTAGC	C	this study
