# Supplementary material for: Plastid DNA sequences and oospore characters of some European taxa of Tolypella section Tolypella (Characeae) identify five clusters, including one new cryptic Tolypella taxon from Sardinia, but they do not coincide with current morphological descriptions
Source: Front Plant Sci. 2023 Mar 1;14:1096181. doi: 10.3389/fpls.2023.1096181 (PMC10014841; doi:10.3389/fpls.2023.1096181)
Supplement: Supplementary Table 4 — List of 195 Tolypella specimens used for genetic analyses in the present study. The first column indicates the genetic identification of the sample, while the second column contains the morphological determination according to the plant characteristics. “Method” refers to the method used for DNA-sequencing described in genetic analysis subsection in Materials and Methods. The last four colums display the genetic cluster observed by analysing single gene sequence data and a combined data set. Cluster names correspond to Figure S1 (rbcL), Figure S2 (atpB) and Figure S3 (psbC), and , (atpB + rbcL + psbC). [file Table_4.xlsx]

## Sheet: Tabelle1
genetic classification	morphological determination	Sample No	Methode	atpB & rbcL & psbC	atpB	rbcL	psbC
T. glomerata'
	T. glomerata	WP02631	B	T. glomerata I-1	T. glomerata [a-1]	T. glomerata [i-1]	T. glomerata [A]
	T. glomerata	WP02731	B	T. glomerata I-1	T. glomerata [a-1]	T. glomerata [i-1]	T. glomerata [A]
	T. glomerata	WP02491	B	T. glomerata I-1	T. glomerata [a-1]	T. glomerata [i-1]	T. glomerata [A]
	T. glomerata	12E1-4	A	T. glomerata (12E1-4)	T. glomerata (12E1-4)	T. glomerata [i-3]	T. glomerata [A]
	T. glomerata	12E1-5	A			T. glomerata [i-3]
	T. glomerata	KGK5856	B			T. glomerata [i-1]	T. glomerata [A]
	T. glomerata	KGK5857	B			T. glomerata [i-1]	T. glomerata [A]
	T. glomerata	F1381	B	T. glomerata (F138)	T. glomerata (F138)	T. glomerata [i-1]	T. glomerata [A]
	T. glomerata	12AD3a	A	T. glomerata I-1	T. glomerata [a-1]	T. glomerata [i-1]	T. glomerata [A]
	T. glomerata	NS50-Tg01	A	T. glomerata I-1	T. glomerata [a-1]	T. glomerata [i-1]	T. glomerata [A]
	T. glomerata	NS51-Tg02	A			T. glomerata [i-1]
	T. glomerata	NS52-Tg03	A			T. glomerata [i-1]
	T. glomerata	NS55-TG06	A			T. glomerata [i-1]
	T. glomerata	NS57-Tg08	A			T. glomerata [i-1]
	T. glomerata	NS75-1	A			T. glomerata [i-1]
	T. glomerata	NS76-1	A	T. glomerata I-1	T. glomerata [a-1]	T. glomerata [i-1]	T. glomerata [A]
	T. glomerata	NS77-1	A			T. glomerata [i-1]
	T. glomerata	NS-TG15	A			T. glomerata [i-1]
	T. glomerata	GR02-UW22	A	T. glomerata (GR02-UW22)	T. glomerata [a-2]	T. glomerata (GR02-UW22)	T. glomerata [B]
	T. glomerata	S106	C			T. glomerata (S106)	T. glomerata (S106)
	T. glomerata	RB13_16-1	A	T. glomerata (RB13_16-1)	T. glomerata (RB13_16-1)	T. glomerata [i-1]	T. glomerata [A]
	T. glomerata	RB32	A			T. glomerata [i-4]
	T. glomerata	RB12_14-1	A	T. glomerata (RB12_14-1)	T. glomerata (RB12_14-1.2)	T. glomerata [i-4]	T. glomerata (RB12_14-1)
	T. glomerata	NL-JB17/01	A			T. glomerata [i-1]
	T. glomerata	NL-JB17/03	A			T. glomerata [i-1]
	T. glomerata	KGK2809	B	T. glomerata (KGK2809)	T. glomerata (KGK2809)	T. glomerata [i-1]	T. glomerata [A]
	T. glomerata	WP01001	B	T. glomerata I-1	T. glomerata [a-1]	T. glomerata [i-1]	T. glomerata [A]
	T. glomerata	WP01601	B	T. glomerata I-1	T. glomerata [a-1]	T. glomerata [i-1]	T. glomerata [A]
	T. glomerata	WP02241	B	T. glomerata I-1	T. glomerata [a-1]	T. glomerata [i-1]	T. glomerata [A]
	T. glomerata	WP02381	B	T. glomerata I-1	T. glomerata [a-1]	T. glomerata [i-1]	T. glomerata [A]
	T. glomerata	WP01041	B	T. glomerata I-2	T. glomerata [a-1]	T. glomerata [i-2]	T. glomerata [A]
	T. glomerata	WP01171	B	T. glomerata I-2	T. glomerata [a-1]	T. glomerata [i-2]	T. glomerata [A]
	T. glomerata	WP02051	B	T. glomerata I-1	T. glomerata [a-1]	T. glomerata [i-1]	T. glomerata [A]
	T. glomerata	WP02851	B	T. glomerata (WP0285)	T. glomerata [a-1]	T. glomerata (WP0285)	T. glomerata [A]
	T. glomerata	WP0045	B	T. glomerata (WP0045)	T. glomerata [a-1]	T. glomerata [i-1]	T. glomerata (WP0045)
	T. glomerata	WP01681	B	T. glomerata I-1	T. glomerata [a-1]	T. glomerata [i-1]	T. glomerata [A]
	T. glomerata	KGB-69064	A	T. glomerata (KGB-69064)	T. glomerata [a-2]	T. glomerata [i-1]	T. glomerata [B]
	T. sp.	T65	C		T. glomerata [a-1]
	T. normaniana	T69	C	T. glomerata I-1	T. glomerata [a-1]	T. glomerata [i-1]	T. glomerata [A]
	T. normaniana	T72	C			T. glomerata [i-1]	T. glomerata [A]
	T. normaniana	T122	C			T. glomerata [i-1]	T. glomerata [A]
	T. normaniana	T124	C	T. glomerata I-1	T. glomerata [a-1]	T. glomerata [i-1]	T. glomerata [A]
	T. normaniana	T125	C			T. glomerata [i-1]	T. glomerata [A]
	T. normaniana	T126	C			T. glomerata [i-1]	T. glomerata [A]
	T. normaniana	T127	C			T. glomerata [i-1]	T. glomerata [A]
T. hispanica I'
	T. hispanica	WP0384	B	T. hispanica I-2	T. hispanica [a-2]	T. hispanica [i]	T. hispanica [A-2]
	T. hispanica	KGK5733	B	T. hispanica I-1	T. hispanica [a-1]	T. hispanica [i]	T. hispanica [A-1]
	T. hispanica	KGK5734	B	T. hispanica I-1	T. hispanica [a-1]	T. hispanica [i]	T. hispanica [A-1]
	T. hispanica	KGK5855	B	T. hispanica I-1	T. hispanica [a-1]	T. hispanica [i]	T. hispanica [A-1]
	T. hispanica	MB64	C	T. hispanica I-1	T. hispanica [a-1]	T. hispanica [i]	T. hispanica [A-1]
	T. hispanica	KGK5931	B			T. hispanica [i]	T. hispanica [A-1]
	T. hispanica	KGK5932	B			T. hispanica [i]	T. hispanica [A-1]
	T. hispanica	WP0278 male	B	T. hispanica I-2	T. hispanica [a-2]	T. hispanica [i]	T. hispanica [A-2]
	T. hispanica	RB10	A	T. hispanica I-2	T. hispanica [a-2]	T. hispanica [i]	T. hispanica [A-2]
	T. hispanica	RB9	A			T. hispanica [i]
T. hispanica II'
	T. hispanica	RB11	A			T. hispanica [ii]
	T. hispanica	RB7	A	T. hispanica II	T. hispanica [b]	T. hispanica [ii]	T. hispanica [B]
	T. hispanica	RB8	A			T. hispanica [ii]
	T. hispanica	RB51	A	T. hispanica II	T. hispanica [b]	T. hispanica [ii]	T. hispanica [B]
	T. hispanica	WP0408 male	B	T. hispanica II	T. hispanica [b]	T. hispanica [ii]	T. hispanica [B]
T. nidifica/salina'
	T.sp.	MB 89	C			T. nidifica/salina
	T.sp.	RB5	A			T. glomerata (RB5)
	T.sp.	RB1-1	A			T. nidifica/salina
	T.sp.	RB1-2	A			T. nidifica/salina
	T.sp.	RB40	A			T. nidifica/salina
	T.sp.	RB41	A			T. nidifica/salina
	T.sp.	RB42	A			T. nidifica/salina
	T.sp.	RB43	A			T. nidifica/salina
	T.sp.	RB6	A			T. nidifica/salina
	T.sp.	KGK4867	B				T. nidifica/salina
	T. nidifica	AU03-Tg01	A	T. nidifica (AU03-Tg01)	T. nidifica (AU03-Tg01)	T. nidifica [ii]	T. nidifica (AU03-TG01)
	T. nidifica	AU03-Tg03	A			T. nidifica [ii]
	T. nidifica	CHAR-1006	A	T. nidifica/salina	T. nidifica/salina	T. nidifica/salina	T. nidifica/salina
	T. nidifica	WP0400	B	T. nidifica/salina	T. nidifica/salina	T. nidifica/salina	T. nidifica/salina
	T. nidifica	WP0401	B	T. nidifica/salina	T. nidifica/salina	T. nidifica/salina	T. nidifica/salina
	T. nidifica	WP0402	B	T. nidifica/salina	T. nidifica/salina	T. nidifica/salina	T. nidifica/salina
	T. nidifica	A5	A	T. nidifica/salina	T. nidifica/salina	T. nidifica/salina	T. nidifica/salina
	T. nidifica	B1-1	A	T. nidifica/salina	T. nidifica/salina	T. nidifica/salina	T. nidifica/salina
	T. nidifica	CHAR-01149	A			T. nidifica/salina
	T. nidifica	CHAR-01165	A	T. nidifica/salina	T. nidifica/salina	T. nidifica/salina	T. nidifica/salina
	T. nidifica	D-FS06	A	T. nidifica/salina	T. nidifica/salina	T. nidifica/salina	T. nidifica/salina
	T. nidifica	WP0409	B		T. nidifica/salina		T. nidifica/salina
	T. nidifica	WP0410	B	T. nidifica/salina	T. nidifica/salina	T. nidifica/salina	T. nidifica/salina
	T. nidifica	WP0411	B	T. nidifica/salina	T. nidifica/salina	T. nidifica/salina	T. nidifica/salina
	T. nidifica	RB12	A			T. nidifica/salina
	T. nidifica	RB122	A			T. nidifica/salina
	T. nidifica	RB13	A			T. nidifica/salina
	T. nidifica	RB14	A			T. nidifica/salina
	T. nidifica	RB17_18-1	A			T. nidifica/salina
	T. nidifica	RB18	A			T. nidifica/salina
	T. nidifica	RB18_03-3	A	T. nidifica/salina	T. nidifica/salina	T. nidifica/salina	T. nidifica/salina
	T. nidifica	RB18_04-1	A			T. nidifica/salina
	T. nidifica	RB18_05-1	A	T. nidifica/salina	T. nidifica/salina	T. nidifica/salina	T. nidifica/salina
	T. nidifica	RB18_06-2	A			T. nidifica/salina
	T. nidifica	RB18_11-2	A			T. nidifica/salina
	T. nidifica	RB18_12-1	A			T. nidifica/salina
	T. nidifica	RB18_13-2	A			T. nidifica/salina
	T. nidifica	RB20	A	T. nidifica/salina	T. nidifica/salina	T. nidifica/salina	T. nidifica/salina
	T. nidifica	RB21	A			T. nidifica/salina
	T. nidifica	RB22	A			T. nidifica/salina
	T. nidifica	RB226-1	A			T. nidifica/salina
	T. nidifica	RB226-2	A			T. nidifica/salina
	T. nidifica	RB25	A			T. nidifica/salina
	T. nidifica	RB26	A			T. nidifica/salina
	T. nidifica	RB27	A			T. nidifica/salina
	T. nidifica	RB37	A			T. nidifica/salina
	T. nidifica	RB38	A			T. nidifica/salina
	T. nidifica	T62	C			T. nidifica/salina	T. nidifica/salina
	T. nidifica	T63	C			T. nidifica/salina
	T. nidifica	T66	C			T. nidifica/salina
	T. nidifica	T67	C			T. nidifica/salina	T. nidifica/salina
	T. nidifica	WP0391	B	T. nidifica/salina	T. nidifica/salina	T. nidifica/salina	T. nidifica/salina
	T. nidifica	T97	C			T. nidifica/salina
	T. nidifica	RB17_19-1	A	T. nidifica/salina	T. nidifica/salina	T. nidifica/salina	T. nidifica/salina
	T. normaniana	T70	C			T. nidifica/salina
	T. normaniana	T71	C			T. nidifica/salina	T. normaniana (T71)
	T. salina	KGK4852	B	T. nidifica/salina	T. nidifica/salina	T. nidifica/salina	T. nidifica/salina
	T. salina	KGK4853	B	T. nidifica/salina	T. nidifica/salina	T. nidifica/salina	T. nidifica/salina
	T. salina	KGK4857	B		T. nidifica/salina		T. nidifica/salina
	T. salina	KGK4858	B			T. nidifica/salina	T. nidifica/salina
	T. salina	KGK4859	B	T. nidifica/salina	T. nidifica/salina	T. nidifica/salina	T. nidifica/salina
	T. salina	KGK4865	B			T. nidifica/salina	T. nidifica/salina
	T. salina	KGK4866	B			T. nidifica/salina	T. nidifica/salina
	T. salina	KGK4868	B	T. nidifica/salina	T. nidifica/salina	T. nidifica/salina	T. nidifica/salina
	T. salina	KGK4869	B			T. nidifica/salina	T. nidifica/salina
	T. salina	KGK4870	B			T. nidifica/salina	T. nidifica/salina
	T. salina	KGK5732	B			T. nidifica/salina	T. nidifica/salina
	T. salina	KGK5817	B			T. nidifica/salina	T. nidifica/salina
	T. salina	KGK5818	B			T. nidifica/salina	T. nidifica/salina
	T. salina	KGK5820	B			T. nidifica/salina	T. nidifica/salina
	T. salina	KGK5821	B			T. nidifica/salina	T. nidifica/salina
	T. salina	KGK5822	B			T. nidifica/salina	T. nidifica/salina
	T. salina	KGK5823	B	T. nidifica/salina	T. nidifica/salina	T. nidifica/salina	T. nidifica/salina
	T. salina	KGK5824	B			T. nidifica/salina	T. nidifica/salina
	T. salina	KGK5825	B	T. nidifica/salina	T. nidifica/salina	T. nidifica/salina	T. nidifica/salina
	T. salina	KGK5853	B	T. nidifica/salina	T. nidifica/salina	T. nidifica/salina	T. nidifica/salina
	T. salina	KGK5854	B		T. nidifica/salina		T. nidifica/salina
	T. salina	FR01-EL01	A	T. nidifica/salina	T. nidifica/salina	T. nidifica/salina	T. nidifica/salina
	T. salina	FR02-EL02	A	T. nidifica/salina	T. nidifica/salina	T. nidifica/salina	T. nidifica/salina
	T. salina	FR02-EL06	A	T. nidifica/salina	T. nidifica/salina	T. nidifica/salina	T. nidifica/salina
	T. salina	FR04-EL04	A	T. nidifica/salina	T. nidifica/salina	T. nidifica/salina	T. nidifica/salina
	T. salina	S85	C	T. nidifica/salina	T. nidifica/salina	T. nidifica/salina	T. nidifica/salina
	T. salina	S87	C	T. nidifica/salina	T. nidifica/salina	T. nidifica/salina	T. nidifica/salina
	T. salina	GR02-UW21	A			T. nidifica/salina
	T. salina	GR03-UW24	A	T. nidifica/salina	T. nidifica/salina	T. nidifica/salina	T. nidifica/salina
	T. salina	GR03-UW25	A			T. nidifica/salina
	T. salina	GR03-UW26	A			T. nidifica/salina
	T. salina	GR03-UW27	A			T. nidifica/salina
	T. salina	GR03-UW28	A			T. nidifica/salina
	T. salina	GR08-UW29	A	T. nidifica/salina	T. nidifica/salina	T. nidifica/salina	T. nidifica/salina
	T. salina	WP0406	B		T. nidifica/salina		T. nidifica/salina
	T. salina	WP0407	B			T. nidifica/salina	T. nidifica/salina
	T. salina	WP0412	B			T. nidifica/salina	T. nidifica/salina
	T. salina	WP0413	B	T. nidifica/salina	T. nidifica/salina	T. nidifica/salina	T. nidifica/salina
	T. salina	WP0414	B	T. nidifica/salina	T. nidifica/salina	T. nidifica/salina	T. nidifica/salina
	T. salina	WP0416	B			T. nidifica/salina	T. nidifica/salina
	T. salina	KW2012-011	A	T. nidifica/salina	T. nidifica/salina	T. nidifica/salina	T. nidifica/salina
	T. salina	RB18_01-3	A	T. nidifica/salina	T. nidifica/salina	T. nidifica/salina	T. nidifica/salina
	T. salina	RB18_08-2	A	T. nidifica/salina	T. nidifica/salina	T. nidifica/salina	T. nidifica/salina
	T. salina	RB18_09-1	A			T. nidifica/salina
	T. salina	RB18_10-2	A			T. nidifica/salina
	T. salina	RB28	A			T. nidifica/salina
	T. salina	RB46	A	T. nidifica/salina	T. nidifica/salina	T. nidifica/salina	T. nidifica/salina
	T. salina	RB47	A			T. nidifica/salina
	T. salina	RB48	A			T. nidifica/salina
	T. salina	RB49	A			T. nidifica/salina
	Tolypella sp.	S82	C	T. nidifica/salina	T. nidifica/salina	T. nidifica/salina	T. nidifica/salina
	Tolypella sp.	RB45	A			T. nidifica/salina
	Tolypella sp.	RB50	A			T. nidifica/salina
	Tolypella sp.	RB2	A			T. nidifica/salina
	Tolypella sp.	RB3	A			T. nidifica/salina
Tolypella sp.'
	Tolypella sp.	WP0092	B	Tolypella sp. I	Tolypella sp. [a]	Tolypella sp. [i]	Tolypella sp. [A]
	Tolypella sp.	KGK4854	B	Tolypella sp. I	Tolypella sp. [a]	Tolypella sp. [i]	Tolypella sp. [A]
	Tolypella sp.	51b	C	T. glomerata (51b)	T. glomerata (51b)	Tolypella sp. [i]	Tolypella sp. [A]
	Tolypella sp.	NS54-Tg05	A	Tolypella sp. I	Tolypella sp. [a]	Tolypella sp. [i]	Tolypella sp. [A]
	Tolypella sp.	NS56-Tg07	A			Tolypella sp. [i]
	Tolypella sp.	KW2012-008	A	Tolypella sp. I	Tolypella sp. [a]	Tolypella sp. [i]	Tolypella sp. [A]
	Tolypella sp.	RB158	A	Tolypella sp. I	Tolypella sp. [a]	Tolypella sp. [i]	Tolypella sp. [A]
	Tolypella sp.	RB18_07-1	A	Tolypella sp. I	Tolypella sp. [a]	Tolypella sp. [i]	Tolypella sp. [A]
	Tolypella sp.	RB205-1	A			Tolypella sp. [i]
	Tolypella sp.	RB205-2	A			Tolypella sp. [i]
	Tolypella sp.	T101	C			Tolypella sp. [i]	Tolypella sp. [A]
	Tolypella sp.	WP0065	B	Tolypella sp. (WP0065)	Tolypella sp. (WP0065)	Tolypella sp. [i]	Tolypella sp. (WP0065)
	Tolypella sp.	T89	C			Tolypella sp. [i]	Tolypella sp. [A]
	Tolypella sp.	T68	C			Tolypella sp. [i]	Tolypella sp. [A]
	Tolypella sp.	FR/F02-9	A	Tolypella sp. I	Tolypella sp. [a]	Tolypella sp. [i]	Tolypella sp. [A]
	Tolypella sp.	S80	C	Tolypella sp. I	Tolypella sp. [a]	Tolypella sp. [i]	Tolypella sp. [A]
	Tolypella sp.	S81	C		Tolypella sp. [a]	Tolypella sp. [i]
	Tolypella sp.	GR01-UW20	A	Tolypella sp. (GR-UW20)	Tolypella sp. [a]	Tolypella sp. (GR01-UW20)	Tolypella sp. (GR-UW20)
	Tolypella sp.	WP0415	B	Tolypella sp. I	Tolypella sp. [a]	Tolypella sp. [i]	Tolypella sp. [A]
	Tolypella sp.	RB12_15-1	A	Tolypella sp. I	Tolypella sp. [a]	Tolypella sp. [i]	Tolypella sp. [A]
	Tolypella sp.	KW2010-014	A	Tolypella sp. I	Tolypella sp. [a]	Tolypella sp. [i]	Tolypella sp. [A]
