# Supplementary material for: Plastid DNA sequences and oospore characters of some European taxa of Tolypella section Tolypella (Characeae) identify five clusters, including one new cryptic Tolypella taxon from Sardinia, but they do not coincide with current morphological descriptions
Source: Front Plant Sci. 2023 Mar 1;14:1096181. doi: 10.3389/fpls.2023.1096181 (PMC10014841; doi:10.3389/fpls.2023.1096181)
Supplement: Supplementary Table 5 — List of eigenvalues and eigenvectors resulted from the principal component analysis of all Tolypella samples including absolute oospore values and their ratios. [file Table_5.xlsx]

## Sheet: Table S5
eigenvalues
Principal component	eigenvalues	variation (%)	cum. variation (%)
1	5.56	29.3	29.3
2	4.4	23.2	52.5
3	2.82	14.8	67.3
4	1.66	8.8	76
5	1.28	6.7	82.8
6	1.21	6.4	89.2
7	0.817	4.3	93.5
8	0.751	4	97.4
9	0.413	2.2	99.6
10	0.0572	0.3	99.9
eigenvectors
Variable	PC1	PC2	PC3	PC4	PC5	PC6	PC7	PC8	PC9	PC10
colour	0.079	-0.064	0.367	-0.056	0.182	-0.474	0.024	0.101	0.762	-0.046
shape	0.128	0.01	0.11	-0.229	-0.104	-0.385	-0.783	-0.304	-0.23	0.025
striae	-0.217	0.301	-0.236	-0.172	-0.088	0.062	-0.195	0.317	0.162	0.014
length	0.212	0.372	-0.062	-0.035	-0.289	-0.078	0.077	0.075	0.069	0.221
width	0.306	0.179	-0.335	0.052	0.014	-0.046	-0.064	0.092	0.095	-0.216
fossa_mean	0.37	0.086	0.046	0.13	-0.177	0.135	-0.155	0.343	0.042	-0.009
striae_mean	0.031	-0.173	-0.1	-0.033	-0.355	0.539	-0.183	-0.489	0.519	-0.003
angle	-0.046	-0.147	-0.399	0.092	-0.468	-0.287	-0.017	0.248	0.093	0.006
basal_mean	0.324	-0.02	-0.181	-0.421	-0.06	0.009	0.099	0.127	0.016	-0.006
length/width	-0.132	0.221	0.354	-0.149	-0.428	-0.026	0.166	-0.039	-0.108	-0.749
length/striae	0.369	0.053	0.145	0.123	-0.175	-0.108	0.248	-0.219	-0.094	0.181
length/angle	0.192	0.384	0.191	-0.089	0.047	0.11	0.065	-0.096	-0.001	0.18
length/fossa	-0.205	0.304	-0.133	-0.197	-0.119	-0.237	0.281	-0.345	0.025	0.251
length/basis	-0.156	0.334	0.134	0.4	-0.177	-0.066	-0.044	-0.082	0.028	0.205
width/striae	0.392	-0.082	-0.084	0.171	0.066	-0.071	0.103	-0.166	-0.062	-0.168
width/angle	0.308	0.259	-0.05	-0.016	0.319	0.15	-0.046	-0.083	0.03	-0.196
width/fossa	-0.09	0.111	-0.479	-0.105	0.238	-0.226	0.126	-0.331	0.074	-0.249
width/basis	-0.084	0.227	-0.134	0.612	0.108	-0.053	-0.193	-0.073	0.085	-0.205
striae/angle	-0.161	0.368	0.052	-0.218	0.221	0.239	-0.173	0.123	0.086	0.011
